# Supplementary material for: Automated audio recording as a means of surveying tinamous (Tinamidae) in the Peruvian Amazon
Source: Ecol Evol. 2021 Sep 3;11(19):13518–31. doi: 10.1002/ece3.8078 (PMC8495786; doi:10.1002/ece3.8078)
Supplement: Supplementary file 1 — Table S1 [file ECE3-11-13518-s002.xlsx]

## Sheet: Sheet1
Deployment	Swift ID	Site ID	UTM Easting	UTM Northing	Deployment / Recording Start Date	Deployment Time	Recording Start Time	Collection Date	Collection Time	Recording End Date	Recording End Time	Notes
1	1	LACT_14	383790	8611201	2019-07-22	08:02:00	16:00:00	2019-08-05	13:19:00	2019-07-25	06:00:00
1	2	LACT_13	383632	8612119	2019-07-22	08:44:00	16:00:00	2019-08-05	12:57:00	2019-07-30	18:30:00
1	3	LACT_15	383719	8613064	2019-07-22	09:18:00	16:00:00	2019-08-05	09:25:00	2019-07-27	18:30:00
1	4	LACT_16	383661	8613920	2019-07-22	10:30:00	NA	2019-08-05	09:52:00	NA	NA	Recorder did not successfully record
1	5	LACT_37	383623	8615068	2019-07-22	11:14:00	16:00:00	2019-08-05	09:44:00	2019-07-27	18:30:00
1	6	LACT_2	382615	8613991	2019-07-22	12:58:00	16:00:00	2019-08-05	10:57:00	2019-07-24	18:30:00
1	7	LACT_3	381532	8613977	2019-07-22	13:27:00	16:00:00	2019-08-05	11:19:00	2019-07-27	05:30:00
1	8	LACT_1	382500	8613231	2019-07-22	14:17:00	16:00:00	2019-08-05	07:41:00	2019-07-25	06:00:00
1	9	LACT_11	381957	8612941	2019-07-22	14:48:00	16:00:00	2019-08-05	07:26:00	2019-07-28	05:30:00
1	10	LACT_12	382724	8612117	2019-07-22	16:02:00	16:00:00	2019-08-05	12:40:00	2019-07-30	18:30:00
2	1	LACT_21	380080	8610837	2019-08-06	08:29:00	16:00:00	2019-08-20	11:06:00	2019-08-08	18:30:00
2	2	LACT_19	379243	8611937	2019-08-06	09:00:00	16:00:00	2019-08-20	10:39:00	2019-08-09	06:00:00
2	3	LACT_20	377834	8612376	2019-08-06	09:50:00	16:00:00	2019-08-20	09:59:00	2019-08-13	18:30:00
2	4	LACT_23	379126	8613308	2019-08-06	14:45:00	16:00:00	2019-08-20	15:25:00	2019-08-13	06:00:00
2	5	LACT_22	378459	8614032	2019-08-06	15:30:00	16:00:00	2019-08-20	15:55:00	2019-08-13	06:00:00
2	6	LACT_?	381390	8610861	2019-08-07	08:46:00	16:00:00	2019-08-21	08:59:00	2019-08-12	05:30:00
2	7	S02	382674	8611148	2019-08-07	10:48:00	16:00:00	2019-08-21	10:48:00	2019-08-09	18:30:00
2	8	S03	381476	8609791	2019-08-07	11:30:00	16:00:00	2019-08-21	11:29:00	2019-08-07	17:30:00
2	9	S31	NA	NA	2019-08-07	15:15:00	NA	2019-08-21	15:15:00	2019-08-14	NA	Data corrupted
2	10	LACT_18	380466	8612151	2019-08-07	16:26:00	16:00:00	2019-08-20	17:15:00	2019-08-13	18:30:00
3	1	LACT_5	381551	8616078	2019-08-22	09:02:00	16:00:00	2019-09-05	14:40:00	2019-08-25	06:00:00
3	2	LACT_8	382607	8615956	2019-08-22	09:30:00	16:00:00	2019-09-05	09:06:00	2019-08-31	18:30:00
3	3	LACT_31	385694	8616056	2019-08-22	10:01:00	16:00:00	2019-09-05	09:36:00	2019-08-28	18:30:00
3	4	LACT_32	384639	8616042	2019-08-22	10:31:00	16:00:00	2019-09-05	10:01:00	2019-08-27	06:00:00
3	5	LACT_35	381564	8615071	2019-08-22	11:00:00	16:00:00	2019-09-05	10:39:00	2019-08-26	07:30:00
3	6	LACT_34	382558	8614856	2019-08-22	11:33:00	NA	2019-09-05	11:09:00	NA	NA	Recorder did not successfully record
3	7	LACT_33	384467	8617024	2019-08-22	12:04:00	16:00:00	2019-09-05	00:36:00	2019-08-30	18:30:00
3	8	LACT_10	383596	8617039	2019-08-22	12:52:00	16:00:00	2019-09-05	00:56:00	2019-08-27	05:30:00
3	9	LACT_9	382501	8617010	2019-08-22	13:21:00	16:00:00	2019-09-05	13:23:00	2019-08-31	05:30:00
3	10	LACT_6	381732	8616992	2019-08-22	13:42:00	NA	2019-09-05	13:57:00	NA	NA	Recorder did not successfully record
4	2	LACT_?	381390	8610861	2019-09-20	08:32:00	16:00:00	2019-10-10	NA	2019-10-10	07:30:00
4	3	S02	382674	8611148	2019-09-20	09:37:00	NA	NA	NA	NA	NA	Recorder did not successfully record
4	4	LACT_18	380466	8612151	2019-09-19	15:25:00	NA	NA	NA	NA	NA	Recorder did not successfully record
4	5	S03	381476	8609791	2019-09-20	08:00:00	16:00:00	2019-10-10	NA	2019-10-10	07:30:00
4	6	LACT_23	379126	8613308	2019-09-19	14:30:00	16:00:00	2019-10-10	NA	2019-10-10	07:30:00
4	7	LACT_19	379243	8611937	2019-09-19	15:03:00	16:00:00	2019-10-11	NA	2019-10-11	07:30:00
4	8	LACT_21	380080	8610837	2019-09-19	15:58:00	NA	NA	NA	NA	NA	Recorder did not successfully record
4	9	LACT_22	378459	8614032	2019-09-19	13:57:00	16:00:00	NA	NA	2019-10-12	07:30:00
