# Supplementary material for: Automated audio recording as a means of surveying tinamous (Tinamidae) in the Peruvian Amazon
Source: Ecol Evol. 2021 Sep 3;11(19):13518–31. doi: 10.1002/ece3.8078 (PMC8495786; doi:10.1002/ece3.8078)
Supplement: Supplementary file 2 — Table S2 [file ECE3-11-13518-s004.xlsx]

## Sheet: S2
Recording ID	Scientific Name	Recordist	Url
ML220823	Crypturellus atrocapillus	Alex Aleixo	https://macaulaylibrary.org/asset/220823
ML120998	Crypturellus atrocapillus	Bennett Hennessey	https://macaulaylibrary.org/asset/120998
ML135058	Crypturellus atrocapillus	Brian O'Shea	https://macaulaylibrary.org/asset/135058
ML135122	Crypturellus atrocapillus	Brian O'Shea	https://macaulaylibrary.org/asset/135122
ML135201	Crypturellus atrocapillus	Brian O'Shea	https://macaulaylibrary.org/asset/135201
ML76049	Crypturellus atrocapillus	Curtis Marantz	https://macaulaylibrary.org/asset/76049
ML39668	Crypturellus atrocapillus	Lewis Kibler	https://macaulaylibrary.org/asset/39668
ML140417	Crypturellus atrocapillus	Michael Harvey	https://macaulaylibrary.org/asset/140417
ML30070	Crypturellus atrocapillus	Ted Parker	https://macaulaylibrary.org/asset/30070
ML45956	Crypturellus soui	Ted Parker	https://macaulaylibrary.org/asset/45956
ML30027	Crypturellus undulatus	Ted Parker	https://macaulaylibrary.org/asset/30027
ML134629	Crypturellus variegatus	Cullen Hanks	https://macaulaylibrary.org/asset/134629
ML134669	Crypturellus variegatus	Cullen Hanks	https://macaulaylibrary.org/asset/134669
ML111895	Crypturellus variegatus	Paul A. Schwartz	https://macaulaylibrary.org/asset/111895
ML58764	Crypturellus variegatus	Paul A. Schwartz	https://macaulaylibrary.org/asset/58764
ML863	Crypturellus variegatus	Paul A. Schwartz	https://macaulaylibrary.org/asset/863
ML864	Crypturellus variegatus	Paul A. Schwartz	https://macaulaylibrary.org/asset/864
ML866	Crypturellus variegatus	Paul A. Schwartz	https://macaulaylibrary.org/asset/866
ML115229	Tinamus guttatus	Curtis Marantz	https://macaulaylibrary.org/asset/115229
ML76138	Tinamus guttatus	Curtis Marantz	https://macaulaylibrary.org/asset/76138
ML76193	Tinamus guttatus	Curtis Marantz	https://macaulaylibrary.org/asset/76193
ML136638	Tinamus guttatus	Jessie Barry	https://macaulaylibrary.org/asset/136638
ML58724	Tinamus guttatus	Paul A. Schwartz	https://macaulaylibrary.org/asset/58724
ML58725	Tinamus guttatus	Paul A. Schwartz	https://macaulaylibrary.org/asset/58725
ML58726	Tinamus guttatus	Paul A. Schwartz	https://macaulaylibrary.org/asset/58726
ML58728	Tinamus guttatus	Paul A. Schwartz	https://macaulaylibrary.org/asset/58728
ML31950	Tinamus guttatus	Ted Parker	https://macaulaylibrary.org/asset/31950
ML35602	Tinamus guttatus	Ted Parker	https://macaulaylibrary.org/asset/35602
ML235775	Tinamus guttatus	Tom Schulenberg	https://macaulaylibrary.org/asset/235775
ML29028	Tinamus tao	Arnoud van den Berg	https://macaulaylibrary.org/asset/29028
ML101803	Tinamus tao	Bennett Hennessey	https://macaulaylibrary.org/asset/101803
ML101849	Tinamus tao	Bennett Hennessey	https://macaulaylibrary.org/asset/101849
ML135288	Tinamus tao	Brian O'Shea	https://macaulaylibrary.org/asset/135288
ML135289	Tinamus tao	Brian O'Shea	https://macaulaylibrary.org/asset/135289
ML114917	Tinamus tao	Curtis Marantz	https://macaulaylibrary.org/asset/114917
ML138800	Tinamus tao	Glenn Seeholzer	https://macaulaylibrary.org/asset/138800
ML51983	Tinamus tao	Ted Parker	https://macaulaylibrary.org/asset/51983
ML52331	Tinamus tao	Ted Parker	https://macaulaylibrary.org/asset/52331
ML235802	Tinamus tao	Tom Schulenberg	https://macaulaylibrary.org/asset/235802
XC387454	Crypturellus atrocapillus	A. Bennett Hennessey	http://www.xeno-canto.org/387454
XC112604	Crypturellus atrocapillus	Adrian Eisen Rupp	http://www.xeno-canto.org/112604
XC40317	Crypturellus atrocapillus	Andrew Spencer	http://www.xeno-canto.org/40317
XC474407	Crypturellus atrocapillus	Dante Buzzetti	http://www.xeno-canto.org/474407
XC474409	Crypturellus atrocapillus	Dante Buzzetti	http://www.xeno-canto.org/474409
XC490304	Crypturellus atrocapillus	Dante Buzzetti	http://www.xeno-canto.org/490304
XC198531	Crypturellus atrocapillus	Edson Guilherme	http://www.xeno-canto.org/198531
XC384438	Crypturellus atrocapillus	Edson Guilherme	http://www.xeno-canto.org/384438
XC122637	Crypturellus atrocapillus	Eric DeFonso	http://www.xeno-canto.org/122637
XC122784	Crypturellus atrocapillus	Eric DeFonso	http://www.xeno-canto.org/122784
XC475704	Crypturellus atrocapillus	Felipe Arantes	http://www.xeno-canto.org/475704
XC535963	Crypturellus atrocapillus	Fernando Igor de Godoy	http://www.xeno-canto.org/535963
XC151848	Crypturellus atrocapillus	GABRIEL LEITE	http://www.xeno-canto.org/151848
XC431915	Crypturellus atrocapillus	GABRIEL LEITE	http://www.xeno-canto.org/431915
XC474806	Crypturellus atrocapillus	GABRIEL LEITE	http://www.xeno-canto.org/474806
XC66595	Crypturellus atrocapillus	Jeremy Minns	http://www.xeno-canto.org/66595
XC83023	Crypturellus atrocapillus	Jeremy Minns	http://www.xeno-canto.org/83023
XC63319	Crypturellus atrocapillus	Joseph Tobias and Nathalie Seddon	http://www.xeno-canto.org/63319
XC63320	Crypturellus atrocapillus	Joseph Tobias and Nathalie Seddon	http://www.xeno-canto.org/63320
XC90565	Crypturellus atrocapillus	Paul van Els	http://www.xeno-canto.org/90565
XC221800	Crypturellus atrocapillus	Peter Boesman	http://www.xeno-canto.org/221800
XC221801	Crypturellus atrocapillus	Peter Boesman	http://www.xeno-canto.org/221801
XC221802	Crypturellus atrocapillus	Peter Boesman	http://www.xeno-canto.org/221802
XC207891	Crypturellus atrocapillus	Renzo P. Piana	http://www.xeno-canto.org/207891
XC13355	Crypturellus atrocapillus	Roger Ahlman	http://www.xeno-canto.org/13355
XC436146	Crypturellus atrocapillus	Rosendo Fraga	http://www.xeno-canto.org/436146
XC2581	Crypturellus atrocapillus	Sjoerd Mayer	http://www.xeno-canto.org/2581
XC75993	Crypturellus bartletti	Andrew Spencer	http://www.xeno-canto.org/75993
XC310825	Crypturellus cinereus	Jeremy Minns	http://www.xeno-canto.org/310825
XC297010	Crypturellus cinereus	Ross Gallardy	http://www.xeno-canto.org/297010
XC46886	Crypturellus obsoletus	Andrew Spencer	http://www.xeno-canto.org/46886
XC366493	Crypturellus obsoletus	Bobby Wilcox	http://www.xeno-canto.org/366493
XC348783	Crypturellus obsoletus	Daniel Lane	http://www.xeno-canto.org/348783
XC93395	Crypturellus obsoletus	Daniel Lane	http://www.xeno-canto.org/93395
XC38948	Crypturellus obsoletus	Frank Lambert	http://www.xeno-canto.org/38948
XC351069	Crypturellus obsoletus	Guy Kirwan	http://www.xeno-canto.org/351069
XC354516	Crypturellus obsoletus	Guy Kirwan	http://www.xeno-canto.org/354516
XC354518	Crypturellus obsoletus	Guy Kirwan	http://www.xeno-canto.org/354518
XC63328	Crypturellus obsoletus	Joseph Tobias and Nathalie Seddon	http://www.xeno-canto.org/63328
XC494959	Crypturellus obsoletus	Marcelo J Feliti	http://www.xeno-canto.org/494959
XC55894	Crypturellus obsoletus	Myriam Velazquez	http://www.xeno-canto.org/55894
XC47232	Crypturellus obsoletus	Niels Krabbe	http://www.xeno-canto.org/47232
XC47233	Crypturellus obsoletus	Niels Krabbe	http://www.xeno-canto.org/47233
XC47234	Crypturellus obsoletus	Niels Krabbe	http://www.xeno-canto.org/47234
XC13552	Crypturellus obsoletus	Paul Smith	http://www.xeno-canto.org/13552
XC13553	Crypturellus obsoletus	Paul Smith	http://www.xeno-canto.org/13553
XC221855	Crypturellus obsoletus	Peter Boesman	http://www.xeno-canto.org/221855
XC221856	Crypturellus obsoletus	Peter Boesman	http://www.xeno-canto.org/221856
XC221857	Crypturellus obsoletus	Peter Boesman	http://www.xeno-canto.org/221857
XC348637	Crypturellus obsoletus	Rodrigo Dela Rosa	http://www.xeno-canto.org/348637
XC1584	Crypturellus obsoletus	Sjoerd Mayer	http://www.xeno-canto.org/1584
XC1617	Crypturellus obsoletus	Sjoerd Mayer	http://www.xeno-canto.org/1617
XC204089	Crypturellus soui	Albert Lastukhin	http://www.xeno-canto.org/204089
XC353307	Crypturellus soui	Andres Angulo	http://www.xeno-canto.org/353307
XC171120	Crypturellus soui	Bruno Lima	http://www.xeno-canto.org/171120
XC455138	Crypturellus soui	David Monroy Rengifo	http://www.xeno-canto.org/455138
XC266350	Crypturellus soui	Eduardo Patrial	http://www.xeno-canto.org/266350
XC469140	Crypturellus soui	GABRIEL LEITE	http://www.xeno-canto.org/469140
XC148209	Crypturellus soui	Gary Stiles (Colección de Sonidos Ambientales - Instituto Humboldt)	http://www.xeno-canto.org/148209
XC148301	Crypturellus soui	Gary Stiles (Colección de Sonidos Ambientales - Instituto Humboldt)	http://www.xeno-canto.org/148301
XC148311	Crypturellus soui	Gary Stiles (Colección de Sonidos Ambientales - Instituto Humboldt)	http://www.xeno-canto.org/148311
XC401416	Crypturellus soui	Hans Matheve	http://www.xeno-canto.org/401416
XC344299	Crypturellus soui	Hotel Tinamu	http://www.xeno-canto.org/344299
XC391416	Crypturellus soui	Jacob Wijpkema	http://www.xeno-canto.org/391416
XC412497	Crypturellus soui	JAYRSON ARAUJO DE OLIVEIRA	http://www.xeno-canto.org/412497
XC413837	Crypturellus soui	JAYRSON ARAUJO DE OLIVEIRA	http://www.xeno-canto.org/413837
XC493436	Crypturellus soui	JAYRSON ARAUJO DE OLIVEIRA	http://www.xeno-canto.org/493436
XC506369	Crypturellus soui	JAYRSON ARAUJO DE OLIVEIRA	http://www.xeno-canto.org/506369
XC217696	Crypturellus soui	Jeremy Minns	http://www.xeno-canto.org/217696
XC217697	Crypturellus soui	Jeremy Minns	http://www.xeno-canto.org/217697
XC217698	Crypturellus soui	Jeremy Minns	http://www.xeno-canto.org/217698
XC333320	Crypturellus soui	Jeremy Minns	http://www.xeno-canto.org/333320
XC202653	Crypturellus soui	Leonardo Ordóñez-Delgado	http://www.xeno-canto.org/202653
XC238228	Crypturellus soui	Niels Krabbe	http://www.xeno-canto.org/238228
XC238229	Crypturellus soui	Niels Krabbe	http://www.xeno-canto.org/238229
XC354095	Crypturellus soui	Nunes D'Acosta	http://www.xeno-canto.org/354095
XC282306	Crypturellus soui	Olivier Claessens	http://www.xeno-canto.org/282306
XC282307	Crypturellus soui	Olivier Claessens	http://www.xeno-canto.org/282307
XC221883	Crypturellus soui	Peter Boesman	http://www.xeno-canto.org/221883
XC221884	Crypturellus soui	Peter Boesman	http://www.xeno-canto.org/221884
XC221885	Crypturellus soui	Peter Boesman	http://www.xeno-canto.org/221885
XC221888	Crypturellus soui	Peter Boesman	http://www.xeno-canto.org/221888
XC221889	Crypturellus soui	Peter Boesman	http://www.xeno-canto.org/221889
XC221890	Crypturellus soui	Peter Boesman	http://www.xeno-canto.org/221890
XC272298	Crypturellus soui	Peter Boesman	http://www.xeno-canto.org/272298
XC273513	Crypturellus soui	Peter Boesman	http://www.xeno-canto.org/273513
XC377192	Crypturellus soui	Robson Silva e Silva	http://www.xeno-canto.org/377192
XC297011	Crypturellus soui	Ross Gallardy	http://www.xeno-canto.org/297011
XC424036	Crypturellus soui	Yair Guillermo Molina Martínez.	http://www.xeno-canto.org/424036
XC427270	Crypturellus strigulosus	Caio Brito	http://www.xeno-canto.org/427270
XC122585	Crypturellus strigulosus	David Beadle	http://www.xeno-canto.org/122585
XC326210	Crypturellus strigulosus	Fernando Igor de Godoy	http://www.xeno-canto.org/326210
XC11900	Crypturellus strigulosus	Frank Lambert	http://www.xeno-canto.org/11900
XC212971	Crypturellus strigulosus	GABRIEL LEITE	http://www.xeno-canto.org/212971
XC395768	Crypturellus strigulosus	GABRIEL LEITE	http://www.xeno-canto.org/395768
XC534654	Crypturellus strigulosus	GABRIEL LEITE	http://www.xeno-canto.org/534654
XC7951	Crypturellus strigulosus	Glauco Alves Pereira	http://www.xeno-canto.org/7951
XC493146	Crypturellus strigulosus	JAYRSON ARAUJO DE OLIVEIRA	http://www.xeno-canto.org/493146
XC493147	Crypturellus strigulosus	JAYRSON ARAUJO DE OLIVEIRA	http://www.xeno-canto.org/493147
XC217873	Crypturellus strigulosus	Jeremy Minns	http://www.xeno-canto.org/217873
XC312931	Crypturellus strigulosus	Jeremy Minns	http://www.xeno-canto.org/312931
XC312936	Crypturellus strigulosus	Jeremy Minns	http://www.xeno-canto.org/312936
XC85053	Crypturellus strigulosus	Jeremy Minns	http://www.xeno-canto.org/85053
XC85054	Crypturellus strigulosus	Jeremy Minns	http://www.xeno-canto.org/85054
XC171248	Crypturellus strigulosus	Micah Riegner	http://www.xeno-canto.org/171248
XC12059	Crypturellus strigulosus	Nick Athanas	http://www.xeno-canto.org/12059
XC23778	Crypturellus strigulosus	Paul Donahue	http://www.xeno-canto.org/23778
XC23790	Crypturellus strigulosus	Paul Donahue	http://www.xeno-canto.org/23790
XC221914	Crypturellus strigulosus	Peter Boesman	http://www.xeno-canto.org/221914
XC221915	Crypturellus strigulosus	Peter Boesman	http://www.xeno-canto.org/221915
XC60790	Crypturellus strigulosus	Richard C. Hoyer	http://www.xeno-canto.org/60790
XC303310	Crypturellus strigulosus	Rodrigo Dela Rosa	http://www.xeno-canto.org/303310
XC108671	Crypturellus strigulosus	Tayler Brooks	http://www.xeno-canto.org/108671
XC377294	Crypturellus strigulosus	Tulio Dornas	http://www.xeno-canto.org/377294
XC99817	Crypturellus undulatus	Adrian Eisen Rupp	http://www.xeno-canto.org/99817
XC203194	Crypturellus undulatus	Arnold Wijker	http://www.xeno-canto.org/203194
XC384421	Crypturellus undulatus	Bobby Wilcox	http://www.xeno-canto.org/384421
XC427276	Crypturellus undulatus	Caio Brito	http://www.xeno-canto.org/427276
XC214510	Crypturellus undulatus	Daniel Lane	http://www.xeno-canto.org/214510
XC483059	Crypturellus undulatus	Dante Buzzetti	http://www.xeno-canto.org/483059
XC87867	Crypturellus undulatus	David Geale	http://www.xeno-canto.org/87867
XC105711	Crypturellus undulatus	Eric DeFonso	http://www.xeno-canto.org/105711
XC124623	Crypturellus undulatus	Eric DeFonso	http://www.xeno-canto.org/124623
XC358831	Crypturellus undulatus	Eric Vieira	http://www.xeno-canto.org/358831
XC299039	Crypturellus undulatus	Fernando Igor de Godoy	http://www.xeno-canto.org/299039
XC461820	Crypturellus undulatus	GABRIEL LEITE	http://www.xeno-canto.org/461820
XC474817	Crypturellus undulatus	GABRIEL LEITE	http://www.xeno-canto.org/474817
XC148049	Crypturellus undulatus	Gary Stiles (Colección de Sonidos Ambientales - Instituto Humboldt)	http://www.xeno-canto.org/148049
XC148230	Crypturellus undulatus	Gary Stiles (Colección de Sonidos Ambientales - Instituto Humboldt)	http://www.xeno-canto.org/148230
XC440942	Crypturellus undulatus	JAYRSON ARAUJO DE OLIVEIRA	http://www.xeno-canto.org/440942
XC217870	Crypturellus undulatus	Jeremy Minns	http://www.xeno-canto.org/217870
XC85059	Crypturellus undulatus	Jeremy Minns	http://www.xeno-canto.org/85059
XC85064	Crypturellus undulatus	Jeremy Minns	http://www.xeno-canto.org/85064
XC85065	Crypturellus undulatus	Jeremy Minns	http://www.xeno-canto.org/85065
XC180328	Crypturellus undulatus	Johana Zuluaga-Bonilla	http://www.xeno-canto.org/180328
XC257245	Crypturellus undulatus	John V. Moore	http://www.xeno-canto.org/257245
XC126221	Crypturellus undulatus	Martin St-Michel	http://www.xeno-canto.org/126221
XC154637	Crypturellus undulatus	Oswaldo Cortes	http://www.xeno-canto.org/154637
XC45040	Crypturellus undulatus	Ricardo Gagliardi	http://www.xeno-canto.org/45040
XC2792	Crypturellus undulatus	Sjoerd Mayer	http://www.xeno-canto.org/2792
XC118338	Crypturellus undulatus	Todd Mark	http://www.xeno-canto.org/118338
XC453629	Crypturellus undulatus	Will Sweet	http://www.xeno-canto.org/453629
XC157130	Crypturellus variegatus	Alex Lees	http://www.xeno-canto.org/157130
XC17376	Crypturellus variegatus	Andrew Spencer	http://www.xeno-canto.org/17376
XC171047	Crypturellus variegatus	Bruno Lima	http://www.xeno-canto.org/171047
XC171119	Crypturellus variegatus	Bruno Lima	http://www.xeno-canto.org/171119
XC427278	Crypturellus variegatus	Caio Brito	http://www.xeno-canto.org/427278
XC46308	Crypturellus variegatus	Ciro Albano	http://www.xeno-canto.org/46308
XC94841	Crypturellus variegatus	Daniel Lane	http://www.xeno-canto.org/94841
XC483925	Crypturellus variegatus	Dante Buzzetti	http://www.xeno-canto.org/483925
XC524959	Crypturellus variegatus	Dante Buzzetti	http://www.xeno-canto.org/524959
XC90429	Crypturellus variegatus	Dusan M. Brinkhuizen	http://www.xeno-canto.org/90429
XC129842	Crypturellus variegatus	Eric DeFonso	http://www.xeno-canto.org/129842
XC129844	Crypturellus variegatus	Eric DeFonso	http://www.xeno-canto.org/129844
XC129846	Crypturellus variegatus	Eric DeFonso	http://www.xeno-canto.org/129846
XC421916	Crypturellus variegatus	Fernando Igor de Godoy	http://www.xeno-canto.org/421916
XC68058	Crypturellus variegatus	Frank Lambert	http://www.xeno-canto.org/68058
XC284911	Crypturellus variegatus	GABRIEL LEITE	http://www.xeno-canto.org/284911
XC456452	Crypturellus variegatus	GABRIEL LEITE	http://www.xeno-canto.org/456452
XC85068	Crypturellus variegatus	Jeremy Minns	http://www.xeno-canto.org/85068
XC257247	Crypturellus variegatus	John V. Moore	http://www.xeno-canto.org/257247
XC257248	Crypturellus variegatus	John V. Moore	http://www.xeno-canto.org/257248
XC117327	Crypturellus variegatus	Mauricio Álvarez Rebolledo (Colección de Sonidos Ambientales - Instituto Humboldt)	http://www.xeno-canto.org/117327
XC117413	Crypturellus variegatus	Mauricio Álvarez Rebolledo (Colección de Sonidos Ambientales - Instituto Humboldt)	http://www.xeno-canto.org/117413
XC117414	Crypturellus variegatus	Mauricio Álvarez Rebolledo (Colección de Sonidos Ambientales - Instituto Humboldt)	http://www.xeno-canto.org/117414
XC117423	Crypturellus variegatus	Mauricio Álvarez Rebolledo (Colección de Sonidos Ambientales - Instituto Humboldt)	http://www.xeno-canto.org/117423
XC238234	Crypturellus variegatus	Niels Krabbe	http://www.xeno-canto.org/238234
XC250738	Crypturellus variegatus	Niels Krabbe	http://www.xeno-canto.org/250738
XC221943	Crypturellus variegatus	Peter Boesman	http://www.xeno-canto.org/221943
XC272386	Crypturellus variegatus	Peter Boesman	http://www.xeno-canto.org/272386
XC472329	Crypturellus variegatus	Ricardo Gagliardi	http://www.xeno-canto.org/472329
XC188529	Crypturellus variegatus	Rodrigo Dela Rosa	http://www.xeno-canto.org/188529
XC167065	Crypturellus variegatus	Thiago Bicudo	http://www.xeno-canto.org/167065
XC7065	Crypturellus variegatus	Todd Mark	http://www.xeno-canto.org/7065
XC756	Crypturellus variegatus	Willem-Pier Vellinga	http://www.xeno-canto.org/756
XC212849	Tinamus guttatus	Alex Lees	http://www.xeno-canto.org/212849
XC428089	Tinamus guttatus	Caio Brito	http://www.xeno-canto.org/428089
XC395953	Tinamus guttatus	Felipe Arantes	http://www.xeno-canto.org/395953
XC482162	Tinamus guttatus	Fernando Igor de Godoy	http://www.xeno-canto.org/482162
XC482164	Tinamus guttatus	Fernando Igor de Godoy	http://www.xeno-canto.org/482164
XC119566	Tinamus guttatus	GABRIEL LEITE	http://www.xeno-canto.org/119566
XC212996	Tinamus guttatus	GABRIEL LEITE	http://www.xeno-canto.org/212996
XC395757	Tinamus guttatus	GABRIEL LEITE	http://www.xeno-canto.org/395757
XC400646	Tinamus guttatus	GABRIEL LEITE	http://www.xeno-canto.org/400646
XC66682	Tinamus guttatus	Jeremy Minns	http://www.xeno-canto.org/66682
XC85441	Tinamus guttatus	Jeremy Minns	http://www.xeno-canto.org/85441
XC195102	Tinamus guttatus	Marc Thibault	http://www.xeno-canto.org/195102
XC117341	Tinamus guttatus	Mauricio Álvarez Rebolledo (Colección de Sonidos Ambientales - Instituto Humboldt)	http://www.xeno-canto.org/117341
XC117390	Tinamus guttatus	Mauricio Álvarez Rebolledo (Colección de Sonidos Ambientales - Instituto Humboldt)	http://www.xeno-canto.org/117390
XC117391	Tinamus guttatus	Mauricio Álvarez Rebolledo (Colección de Sonidos Ambientales - Instituto Humboldt)	http://www.xeno-canto.org/117391
XC117970	Tinamus guttatus	Mauricio Álvarez Rebolledo (Colección de Sonidos Ambientales - Instituto Humboldt)	http://www.xeno-canto.org/117970
XC239087	Tinamus guttatus	Niels Krabbe	http://www.xeno-canto.org/239087
XC264358	Tinamus guttatus	Paul Coopmans	http://www.xeno-canto.org/264358
XC231228	Tinamus guttatus	Peter Boesman	http://www.xeno-canto.org/231228
XC231229	Tinamus guttatus	Peter Boesman	http://www.xeno-canto.org/231229
XC231230	Tinamus guttatus	Peter Boesman	http://www.xeno-canto.org/231230
XC270977	Tinamus guttatus	Peter Boesman	http://www.xeno-canto.org/270977
XC453694	Tinamus guttatus	Will Sweet	http://www.xeno-canto.org/453694
XC3735	Tinamus guttatus	Wim ten Have	http://www.xeno-canto.org/3735
XC387444	Tinamus major	A. Bennett Hennessey	http://www.xeno-canto.org/387444
XC92	Tinamus major	Bob Planqué	http://www.xeno-canto.org/92
XC94	Tinamus major	Bob Planqué	http://www.xeno-canto.org/94
XC539735	Tinamus major	Brice de la Croix	http://www.xeno-canto.org/539735
XC129750	Tinamus major	Eric DeFonso	http://www.xeno-canto.org/129750
XC85067	Tinamus major	Jeremy Minns	http://www.xeno-canto.org/85067
XC257240	Tinamus major	John V. Moore	http://www.xeno-canto.org/257240
XC231235	Tinamus major	Peter Boesman	http://www.xeno-canto.org/231235
XC231237	Tinamus major	Peter Boesman	http://www.xeno-canto.org/231237
XC231238	Tinamus major	Peter Boesman	http://www.xeno-canto.org/231238
XC231239	Tinamus major	Peter Boesman	http://www.xeno-canto.org/231239
XC231242	Tinamus major	Peter Boesman	http://www.xeno-canto.org/231242
XC270978	Tinamus major	Peter Boesman	http://www.xeno-canto.org/270978
XC131552	Tinamus major	Thore Noernberg	http://www.xeno-canto.org/131552
XC3119	Tinamus tao	A. Bennett Hennessey	http://www.xeno-canto.org/3119
XC3145	Tinamus tao	A. Bennett Hennessey	http://www.xeno-canto.org/3145
XC91214	Tinamus tao	Bradley Davis	http://www.xeno-canto.org/91214
XC157425	Tinamus tao	Cid Espínola	http://www.xeno-canto.org/157425
XC497975	Tinamus tao	Dante Buzzetti	http://www.xeno-canto.org/497975
XC537897	Tinamus tao	Fernando Igor de Godoy	http://www.xeno-canto.org/537897
XC537901	Tinamus tao	Fernando Igor de Godoy	http://www.xeno-canto.org/537901
XC217695	Tinamus tao	Jeremy Minns	http://www.xeno-canto.org/217695
XC209067	Tinamus tao	Jerome Fischer	http://www.xeno-canto.org/209067
XC428202	Tinamus tao	Johana Zuluaga-Bonilla	http://www.xeno-canto.org/428202
XC64282	Tinamus tao	Joseph Tobias and Nathalie Seddon	http://www.xeno-canto.org/64282
XC64283	Tinamus tao	Joseph Tobias and Nathalie Seddon	http://www.xeno-canto.org/64283
XC74276	Tinamus tao	Joseph Tobias and Nathalie Seddon	http://www.xeno-canto.org/74276
XC239093	Tinamus tao	Niels Krabbe	http://www.xeno-canto.org/239093
