# Supplementary material for: Automated audio recording as a means of surveying tinamous (Tinamidae) in the Peruvian Amazon
Source: Ecol Evol. 2021 Sep 3;11(19):13518–31. doi: 10.1002/ece3.8078 (PMC8495786; doi:10.1002/ece3.8078)
Supplement: Supplementary file 3 — Table S3 [file ECE3-11-13518-s003.xlsx]

## Sheet: Sheet1
			Acoustic Events																		Hours
			C. bartletti		C. cinereus		C. soui		C. strigulosus		C. undulatus		C. variegatus		T. guttatus		T. major		T. tao
Deployment	Site Code	Habitat	Total	Per Hour	Total	Per Hour	Total	Per Hour	Total	Per Hour	Total	Per Hour	Total	Per Hour	Total	Per Hour	Total	Per Hour	Total	Per Hour
1	LACT_14	FP	25	1.85185	20	1.48148	0	0	0	0	61	4.51852	0	0	0	0	9	0.666667	0	0	13.5
1	LACT_13	FP	10	0.266667	558	14.88	0	0	0	0	0	0	0	0	0	0	0	0	0	0	37.5
1	LACT_15	FP	52	1.89091	166	6.03636	0	0	0	0	3	0.109091	0	0	0	0	0	0	0	0	27.5
1	LACT_16	FP
1	LACT_37	TF	0	0	100	3.63636	0	0	0	0	0	0	0	0	0	0	0	0	0	0	27.5
1	LACT_2	FP	41	3.28	0	0	0	0	0	0	0	0	1	0.08	0	0	0	0	0	0	12.5
1	LACT_3	FP	46	2	54	2.34783	0	0	0	0	1132	49.2174	0	0	0	0	1	0.0434783	0	0	23
1	LACT_1	FP	77	5.7037	226	16.7407	0	0	0	0	0	0	0	0	0	0	6	0.444444	0	0	13.5
1	LACT_11	FP	98	3.5	193	6.89286	0	0	0	0	269	9.60714	0	0	0	0	5	0.178571	0	0	28
1	LACT_12	FP	96	2.25882	4	0.0941176	0	0	0	0	269	6.32941	0	0	0	0	8	0.188235	0	0	42.5
2	LACT_21	TF	0	0	41	3.28	0	0	0	0	20	1.6	2	0.16	0	0	0	0	0	0	12.5
2	LACT_19	TF	0	0	1	0.0740741	0	0	5	0.37037	16	1.18519	4	0.296296	0	0	0	0	0	0	13.5
2	LACT_20	TF	0	0	0	0	0	0	0	0	3	0.0789474	14	0.368421	2	0.0526316	2	0.0526316	0	0	38
2	LACT_23	TF	0	0	19	0.567164	0	0	3	0.0895522	0	0	6	0.179104	1	0.0298507	10	0.298507	0	0	33.5
2	LACT_22	TF	0	0	26	0.776119	0	0	0	0	0	0	6	0.179104	0	0	15	0.447761	0	0	33.5
2	LACT_?	TF	0	0	27	1.17391	0	0	0	0	0	0	0	0	0	0	1	0.0434783	0	0	23
2	S02	FP	5	0.4	1	0.08	0	0	0	0	1456	116.48	0	0	0	0	3	0.24	0	0	12.5
2	S03	FP	0	0	0	0	0	0	0	0	5	2.5	0	0	0	0	1	0.5	0	0	2
2	S31	TF
2	LACT_18	TF	0	0	7	0.215385	1	0.0307692	35	1.07692	0	0	28	0.861538	0	0	2	0.0615385	0	0	32.5
3	LACT_5	TF	0	0	65	4.81481	3	0.222222	232	17.1852	0	0	0	0	1	0.0740741	0	0	0	0	13.5
3	LACT_8	TF	0	0	0	0	0	0	366	7.70526	0	0	8	0.168421	13	0.273684	0	0	3	0.0631579	47.5
3	LACT_31	TF	0	0	0	0	0	0	219	6.73846	0	0	6	0.184615	80	2.46154	0	0	0	0	32.5
3	LACT_32	TF	0	0	0	0	2	0.0851064	14	0.595745	0	0	7	0.297872	36	1.53191	0	0	2	0.0851064	23.5
3	LACT_35	TF	0	0	0	0	0	0	95	4.75	0	0	8	0.4	14	0.7	0	0	0	0	20
3	LACT_34	TF
3	LACT_33	TF	0	0	0	0	0	0	814	19.1529	0	0	3	0.0705882	29	0.682353	0	0	1	0.0235294	42.5
3	LACT_10	TF	0	0	56	2.43478	0	0	142	6.17391	0	0	22	0.956522	2	0.0869565	0	0	0	0	23
3	LACT_9	TF	0	0	0	0	0	0	248	5.76744	0	0	27	0.627907	24	0.55814	6	0.139535	1	0.0232558	43
3	LACT_6	TF
4
4	LACT_?	TF	79	0.752381	1811	17.2476	0	0	0	0	10	0.0952381	0	0	0	0	250	2.38095	0	0	105
4	S02	FP
4	LACT_18	TF
4	S03	FP	239	2.27619	59	0.561905	0	0	0	0	587	5.59048	0	0	0	0	1210	11.5238	0	0	105
4	LACT_23	TF	0	0	72	0.657534	17	0.155251	1413	12.9041	0	0	120	1.09589	76	0.694064	44	0.401826	9	0.0821918	109.5
4	LACT_19	TF	0	0	9	0.0818182	0	0	72	0.654545	0	0	57	0.518182	82	0.745455	74	0.672727	6	0.0545455	110
4	LACT_21	TF
4	LACT_22	TF	0	0	773	6.72174	24	0.208696	810	7.04348	0	0	81	0.704348	27	0.234783	16	0.13913	4	0.0347826	115
4
Summary			768	24.1805	4288	90.7966	47	0.702045	4468	90.2079	3831	197.311	400	7.14881	387	8.12544	1663	18.4233	26	0.366569	1216.5
