# Supplementary material for: Automated audio recording as a means of surveying tinamous (Tinamidae) in the Peruvian Amazon
Source: Ecol Evol. 2021 Sep 3;11(19):13518–31. doi: 10.1002/ece3.8078 (PMC8495786; doi:10.1002/ece3.8078)
Supplement: Supplementary file 4 — Table S4 [file ECE3-11-13518-s001.xlsx]

## Sheet: COST ESTIMATES
	Camera	Recorder
Device	124.96	250
Memory Card	13.95	13.95
Battery	18.69	15.96
Unit	157.6	279.91
Total	1260.8	2799.1

## Sheet: EFFORT
	Acoustic Captures	Acoustic Capture Rate	Cost Per Acoustic Capture Per 1000 Trap Days	Camera Trap Captures (Estimated)	Camera Trap Capture Rate	Cost Per Camera Capture Per 1000 Trap Days
Bartlett's Tinamou	85	1676.94	1.66917	0.029	3.1	406.71
Cinereous Tinamou	131	2584.46	1.08305	0.063	6.6	191.03			Total recording time (hr)
Undulated Tinamou	58	1144.27	2.4462	0.073	7.7	163.74			1216.5
White-throated Tinamou	74	1459.93	1.91729	0.037	3.9	323.282
Great Tinamou	129	2545.01	1.09984	0.095	10	126.08
	477	9410.6	8.21554	0.297	31.3	1210.84
Not in Camera Trap Dry Season Dataset
Little Tinamou	11	217	12.8991	--	--	--
Brazilian Tinamou	119	2347.7	1.19227	--	--	--
Variegated Tinamou	150	2959.3	0.945866	--	--	--
Gray Tinamou	14	276.2	10.1343	--	--	--
			Acoustic Monitor Efficiency Multiplier	300.658
			Cost Multiplier	147.384
